# Supplementary material for: Electric Cell-Substrate Impedance Sensing (ECIS) as a Platform for Evaluating Barrier-Function Susceptibility and Damage from Pulmonary Atelectrauma
Source: Biosensors (Basel). 2022 Jun 5;12(6):390. doi: 10.3390/bios12060390 (PMC9221382; doi:10.3390/bios12060390)
Supplement: Supplementary file 1 [file biosensors-12-00390-s001.zip]

Archive with 1 entries (1 files):
- biosensors-1741742-supplementary.pdf
